# Supplementary material for: The Cardiac Power Index during Abdominal Open Aortic Surgery: Intraoperative Insights into the Cardiac Performance—A Retrospective Observational Analysis
Source: J Pers Med. 2022 Oct 12;12(10):1705. doi: 10.3390/jpm12101705 (PMC9605046; doi:10.3390/jpm12101705)
Supplement: Supplementary file 1 [file jpm-12-01705-s001.zip]

Archive with 6 entries (6 files):
- Supplemental Figure S1.pdf
- Supplemental Figure S2.pdf
- Supplemental Table S1.pdf
- Supplemental Table S2.pdf
- Supplemental Table S3.pdf
- Supplemental Table S4.pdf
